# Supplementary material for: Semi‐Supervised Learning Allows for Improved Segmentation With Reduced Annotations of Brain Metastases Using Multicenter MRI Data
Source: J Magn Reson Imaging. 2025 Jan 10;61(6):2469–79. doi: 10.1002/jmri.29686 (PMC12063759; doi:10.1002/jmri.29686)
Supplement: Supplementary file 1 — Data S1. Supporting Information. [file JMRI-61-2469-s003.xlsx]

## Sheet: Sheet1
	Dataset	Data	Method	Fold	Mean	Std	Mean Relative	Std Relative	T-test t	T-test p	Effect size
0	Oslo	HalfData	supervised	fold_0	0.774374	0.168537	0	0			0
1	Oslo	HalfData	supervised	fold_1	0.732873	0.21406	0	0			0
2	Oslo	HalfData	supervised	fold_2	0.764752	0.163399	0	0			0
3	Oslo	HalfData	supervised	fold_3	0.723234	0.195311	0	0			0
4	Oslo	HalfData	supervised	fold_4	0.737769	0.183357	0	0			0
5	Oslo	HalfData	supervised	mean	0.746601	0.0195616	0	0			0
6	Oslo	HalfData	ict	fold_0	0.795665	0.128715	2.71221	0	2.10007	0.0395488	0.141986
7	Oslo	HalfData	ict	fold_1	0.794201	0.138569	8.0322	2.65999	3.06351	0.00316548	0.340131
8	Oslo	HalfData	ict	fold_2	0.782898	0.141511	2.34489	2.59877	2.44444	0.0171864	0.118716
9	Oslo	HalfData	ict	fold_3	0.76413	0.16363	5.49905	2.30373	2.99284	0.00388564	0.226984
10	Oslo	HalfData	ict	fold_4	0.776694	0.137874	5.14038	2.06994	3.447	0.000991073	0.239953
11	Oslo	HalfData	ict	mean	0.782718	0.0116735	4.74575	2.06994	4.64506	0.00969719	2.2422
12	Oslo	HalfData	cps	fold_0	0.79806	0.127483	3.01262	0	1.54236	0.127768	0.158511
13	Oslo	HalfData	cps	fold_1	0.811387	0.132502	10.1685	3.57796	3.19627	0.00213721	0.441056
14	Oslo	HalfData	cps	fold_2	0.803501	0.154473	4.94165	3.02304	2.31425	0.0237758	0.243705
15	Oslo	HalfData	cps	fold_3	0.828919	0.0998836	13.6179	4.19742	5.47098	7.42213e-07	0.68132
16	Oslo	HalfData	cps	fold_4	0.808037	0.12679	9.09142	3.78267	3.95379	0.000190176	0.445774
17	Oslo	HalfData	cps	mean	0.809981	0.010474	8.16641	3.78267	4.3486	0.0121704	4.0395
18	Oslo	HalfData	mt	fold_0	0.785756	0.165022	1.45909	0	1.04295	0.300778	0.068241
19	Oslo	HalfData	mt	fold_1	0.768319	0.176765	4.72244	1.63168	1.79734	0.0768561	0.180573
20	Oslo	HalfData	mt	fold_2	0.698304	0.246705	-9.08345	5.89158	-2.91429	0.00486299	-0.317569
21	Oslo	HalfData	mt	fold_3	0.786213	0.153546	8.34457	6.50318	4.70867	1.32457e-05	0.358496
22	Oslo	HalfData	mt	fold_4	0.773133	0.1755	4.68111	5.96634	2.72954	0.00812242	0.197043
23	Oslo	HalfData	mt	mean	0.762345	0.0327749	2.02475	5.96634	0.712033	0.515771	0.583356
24	Oslo	FullData	supervised	fold_0	0.804723	0.139995	0	0			0
25	Oslo	FullData	supervised	fold_1	0.785904	0.147493	0	0			0
26	Oslo	FullData	supervised	fold_2	0.804334	0.132597	0	0			0
27	Oslo	FullData	supervised	fold_3	0.802574	0.132324	0	0			0
28	Oslo	FullData	supervised	fold_4	0.810255	0.12163	0	0			0
29	Oslo	FullData	supervised	mean	0.801558	0.00823933	0	0			0
30	Oslo	FullData	ict	fold_0	0.811854	0.145167	0.882217	0	0.65722	0.513325	0.0500043
31	Oslo	FullData	ict	fold_1	0.79717	0.144487	1.42321	0.270496	1.90437	0.0612214	0.0771602
32	Oslo	FullData	ict	fold_2	0.800172	0.145442	-0.518858	0.818352	-0.390764	0.69723	-0.0299104
33	Oslo	FullData	ict	fold_3	0.804811	0.151912	0.278335	0.7219	0.205959	0.837457	0.0157029
34	Oslo	FullData	ict	fold_4	0.817827	0.109525	0.930178	0.66658	1.42577	0.158646	0.0654251
35	Oslo	FullData	ict	mean	0.806367	0.00757407	0.599016	0.66658	1.80579	0.145256	0.607618
36	Oslo	FullData	cps	fold_0	0.820898	0.129086	1.99001	0	2.29102	0.0251628	0.120125
37	Oslo	FullData	cps	fold_1	0.803114	0.143643	2.16608	0.0880358	1.81907	0.0734368	0.118214
38	Oslo	FullData	cps	fold_2	0.821305	0.111756	2.08791	0.0720314	2.94654	0.00443695	0.138403
39	Oslo	FullData	cps	fold_3	0.838167	0.102289	4.33859	0.979411	4.89527	6.64323e-06	0.300958
40	Oslo	FullData	cps	fold_4	0.806035	0.12501	-0.522148	1.54045	-0.493532	0.623275	-0.0342144
41	Oslo	FullData	cps	mean	0.817904	0.0125755	2.01209	1.54045	2.59334	0.0604707	1.53757
42	Oslo	FullData	mt	fold_0	0.799721	0.156342	-0.62347	0	-0.542961	0.588986	-0.033705
43	Oslo	FullData	mt	fold_1	0.799293	0.142148	1.68923	1.15635	1.77602	0.0803398	0.0924355
44	Oslo	FullData	mt	fold_2	0.775452	0.181192	-3.65648	2.18897	-1.89751	0.0621365	-0.181919
45	Oslo	FullData	mt	fold_3	0.782845	0.144267	-2.48882	2.02212	-1.61021	0.112125	-0.142526
46	Oslo	FullData	mt	fold_4	0.811452	0.142846	0.147565	1.89542	0.192505	0.847938	0.00901938
47	Oslo	FullData	mt	mean	0.793753	0.0129109	-0.986393	1.89542	-1.04097	0.356671	-0.720729
48	Stanford	HalfData	supervised	fold_0	0.634372	0.187044	0	0			0
49	Stanford	HalfData	supervised	fold_1	0.623197	0.193241	0	0			0
50	Stanford	HalfData	supervised	fold_2	0.62136	0.192562	0	0			0
51	Stanford	HalfData	supervised	fold_3	0.611899	0.193894	0	0			0
52	Stanford	HalfData	supervised	fold_4	0.618857	0.189596	0	0			0
53	Stanford	HalfData	supervised	mean	0.621937	0.00730471	0	0			0
54	Stanford	HalfData	ict	fold_0	0.646129	0.191217	1.8364	0	0.80814	0.422838	0.0621625
55	Stanford	HalfData	ict	fold_1	0.673509	0.161487	7.75997	2.96179	3.88253	0.000303781	0.282536
56	Stanford	HalfData	ict	fold_2	0.647699	0.183613	4.15089	2.43746	2.06249	0.0443755	0.139994
57	Stanford	HalfData	ict	fold_3	0.647012	0.18296	5.57834	2.15451	4.48024	4.34994e-05	0.186271
58	Stanford	HalfData	ict	fold_4	0.648963	0.179363	4.7492	1.92733	3.68541	0.000561822	0.16313
59	Stanford	HalfData	ict	mean	0.652662	0.0104643	4.81496	1.92733	4.91278	0.00797054	3.40491
60	Stanford	HalfData	cps	fold_0	0.669087	0.175034	5.32658	0	2.13454	0.0377241	0.191648
61	Stanford	HalfData	cps	fold_1	0.655769	0.195769	5.09345	0.116565	3.23679	0.00214781	0.167456
62	Stanford	HalfData	cps	fold_2	0.66632	0.169785	6.98304	0.84121	3.4855	0.00103208	0.247669
63	Stanford	HalfData	cps	fold_3	0.670413	0.172095	9.12639	1.61373	3.94118	0.000252302	0.319195
64	Stanford	HalfData	cps	fold_4	0.651317	0.196803	5.11111	1.56639	1.89234	0.0642425	0.167983
65	Stanford	HalfData	cps	mean	0.662581	0.00762796	6.32811	1.56639	8.08633	0.00127091	5.44238
66	Stanford	HalfData	mt	fold_0	0.655347	0.177094	3.25263	0	1.56187	0.124627	0.11516
67	Stanford	HalfData	mt	fold_1	0.618606	0.211717	-0.739374	1.996	-0.384309	0.702379	-0.0226494
68	Stanford	HalfData	mt	fold_2	0.611492	0.209186	-1.60082	2.11435	-1.20781	0.232803	-0.0490827
69	Stanford	HalfData	mt	fold_3	0.643066	0.193667	4.96702	2.72572	2.64631	0.0108513	0.160838
70	Stanford	HalfData	mt	fold_4	0.627575	0.204703	1.39889	2.43812	0.687707	0.494815	0.0441883
71	Stanford	HalfData	mt	mean	0.631217	0.016025	1.45567	2.43812	1.21067	0.292663	0.745222
72	Stanford	FullData	supervised	fold_0	0.65756	0.196113	0	0			0
73	Stanford	FullData	supervised	fold_1	0.656492	0.187349	0	0			0
74	Stanford	FullData	supervised	fold_2	0.666475	0.170354	0	0			0
75	Stanford	FullData	supervised	fold_3	0.661675	0.175484	0	0			0
76	Stanford	FullData	supervised	fold_4	0.64585	0.196106	0	0			0
77	Stanford	FullData	supervised	mean	0.65761	0.00685095	0	0			0
78	Stanford	FullData	ict	fold_0	0.677804	0.155883	3.03205	0	1.36147	0.179468	0.114283
79	Stanford	FullData	ict	fold_1	0.675612	0.157885	2.87063	0.0807141	1.23402	0.222966	0.110364
80	Stanford	FullData	ict	fold_2	0.696219	0.130805	4.36543	0.66986	2.35395	0.0225457	0.195847
81	Stanford	FullData	ict	fold_3	0.688755	0.147688	4.01059	0.633511	1.71535	0.0924724	0.166973
82	Stanford	FullData	ict	fold_4	0.676793	0.168311	4.67907	0.719715	2.57406	0.0130612	0.169334
83	Stanford	FullData	ict	mean	0.683037	0.00809889	3.79156	0.719715	10.4484	0.000474112	3.38977
84	Stanford	FullData	cps	fold_0	0.683204	0.157644	3.8253	0	1.97017	0.0543698	0.144132
85	Stanford	FullData	cps	fold_1	0.672236	0.198018	2.3698	0.727751	2.2146	0.0313742	0.0816785
86	Stanford	FullData	cps	fold_2	0.690287	0.140229	3.51008	0.625219	2.09348	0.0413991	0.15262
87	Stanford	FullData	cps	fold_3	0.689505	0.148804	4.1194	0.663182	3.12769	0.00293587	0.171061
88	Stanford	FullData	cps	fold_4	0.673844	0.166505	4.24257	0.671418	3.44444	0.00116702	0.153893
89	Stanford	FullData	cps	mean	0.681815	0.00759117	3.61343	0.671418	10.7543	0.000423833	3.3476
90	Stanford	FullData	mt	fold_0	0.675136	0.158752	2.63767	0	1.56202	0.124591	0.0985136
91	Stanford	FullData	mt	fold_1	0.652295	0.183948	-0.641418	1.63955	-0.363386	0.717848	-0.0226085
92	Stanford	FullData	mt	fold_2	0.671976	0.16478	0.821918	1.34126	0.471281	0.63949	0.0328211
93	Stanford	FullData	mt	fold_3	0.674077	0.139381	1.85688	1.22763	0.932396	0.355612	0.0782615
94	Stanford	FullData	mt	fold_4	0.659571	0.179301	2.10227	1.15978	1.65648	0.103888	0.0730301
95	Stanford	FullData	mt	mean	0.666611	0.00907406	1.35546	1.15978	2.34818	0.0786715	1.11951
96	UCSF	HalfData	supervised	fold_0	0.597452	0.23938	0	0			0
97	UCSF	HalfData	supervised	fold_1	0.619729	0.218914	0	0			0
98	UCSF	HalfData	supervised	fold_2	0.609528	0.207008	0	0			0
99	UCSF	HalfData	supervised	fold_3	0.601382	0.23756	0	0			0
100	UCSF	HalfData	supervised	fold_4	0.628416	0.210633	0	0			0
101	UCSF	HalfData	supervised	mean	0.611301	0.0114655	0	0			0
102	UCSF	HalfData	ict	fold_0	0.623457	0.239151	4.25996	0	4.75148	3.04357e-06	0.108687
103	UCSF	HalfData	ict	fold_1	0.63793	0.21696	2.89438	0.682791	4.07949	5.69129e-05	0.0835127
104	UCSF	HalfData	ict	fold_2	0.637651	0.207042	4.50987	0.710013	6.3739	6.35634e-10	0.135844
105	UCSF	HalfData	ict	fold_3	0.663328	0.214404	9.79604	2.63109	8.89607	4.20706e-17	0.273759
106	UCSF	HalfData	ict	fold_4	0.613159	0.215779	-2.45775	3.91529	-3.06391	0.0023686	-0.0715567
107	UCSF	HalfData	ict	mean	0.635105	0.0169016	3.8005	3.91529	1.93215	0.125505	1.64825
108	UCSF	HalfData	cps	fold_0	0.670623	0.221389	11.5405	0	10.0236	9.10196e-21	0.317362
109	UCSF	HalfData	cps	fold_1	0.650712	0.228822	4.87753	3.33147	5.24546	2.82623e-07	0.138365
110	UCSF	HalfData	cps	fold_2	0.671278	0.211266	9.64246	2.80281	11.6749	1.6395e-26	0.295248
111	UCSF	HalfData	cps	fold_3	0.669946	0.222708	10.7862	2.59195	8.29023	3.07649e-15	0.297776
112	UCSF	HalfData	cps	fold_4	0.669774	0.211584	6.3716	2.58169	6.20731	1.65334e-09	0.195907
113	UCSF	HalfData	cps	mean	0.666467	0.0078953	8.64365	2.58169	6.7839	0.00246492	5.60418
114	UCSF	HalfData	mt	fold_0	0.655547	0.210389	9.27304	0	9.4226	8.75574e-19	0.257801
115	UCSF	HalfData	mt	fold_1	0.612218	0.221706	-1.21937	5.2462	-1.37971	0.16863	-0.034092
116	UCSF	HalfData	mt	fold_2	0.607498	0.21053	-0.333498	4.75115	-0.297301	0.766428	-0.00972034
117	UCSF	HalfData	mt	fold_3	0.625644	0.225419	3.95457	4.15786	3.87381	0.000129733	0.104771
118	UCSF	HalfData	mt	fold_4	0.660132	0.209858	4.92279	3.80432	8.08608	1.25284e-14	0.150853
119	UCSF	HalfData	mt	mean	0.632208	0.0218071	3.31951	3.80432	1.75298	0.154477	1.20006
120	UCSF	FullData	supervised	fold_0	0.672796	0.206881	0	0			0
121	UCSF	FullData	supervised	fold_1	0.617645	0.219725	0	0			0
122	UCSF	FullData	supervised	fold_2	0.690097	0.196136	0	0			0
123	UCSF	FullData	supervised	fold_3	0.693191	0.203321	0	0			0
124	UCSF	FullData	supervised	fold_4	0.654185	0.222555	0	0			0
125	UCSF	FullData	supervised	mean	0.665583	0.027724	0	0			0
126	UCSF	FullData	ict	fold_0	0.650704	0.20177	-3.33835	0	-5.71098	2.54856e-08	-0.108111
127	UCSF	FullData	ict	fold_1	0.676084	0.203111	9.03419	6.18627	14.0657	2.20315e-35	0.276201
128	UCSF	FullData	ict	fold_2	0.705981	0.177004	2.2755	5.05827	3.57889	0.000397974	0.0850245
129	UCSF	FullData	ict	fold_3	0.655933	0.213258	-5.52333	5.63356	-6.26513	1.18903e-09	-0.178827
130	UCSF	FullData	ict	fold_4	0.673325	0.196112	2.88362	5.12008	4.48748	1.00359e-05	0.0912523
131	UCSF	FullData	ict	mean	0.672405	0.0194113	1.06633	5.12008	0.404948	0.706237	0.285093
132	UCSF	FullData	cps	fold_0	0.692417	0.19829	2.87443	0	5.31954	1.94775e-07	0.0968315
133	UCSF	FullData	cps	fold_1	0.698215	0.20404	12.246	4.68579	19.1688	3.16201e-55	0.379999
134	UCSF	FullData	cps	fold_2	0.659369	0.216673	-4.55404	6.87387	-6.1699	2.044e-09	-0.148687
135	UCSF	FullData	cps	fold_3	0.686858	0.210184	-0.917783	6.25569	-1.12445	0.261655	-0.0306263
136	UCSF	FullData	cps	fold_4	0.65156	0.207771	-0.402082	5.70738	-0.562829	0.573942	-0.0121933
137	UCSF	FullData	cps	mean	0.677684	0.0186583	1.84931	5.70738	0.64066	0.556604	0.512109
138	UCSF	FullData	mt	fold_0	0.616121	0.225475	-8.79407	0	-12.3822	4.42732e-29	-0.261922
139	UCSF	FullData	mt	fold_1	0.692628	0.201668	11.4454	10.1197	15.659	1.62679e-41	0.355555
140	UCSF	FullData	mt	fold_2	0.630363	0.200715	-9.04742	9.60125	-8.96808	2.49588e-17	-0.301018
141	UCSF	FullData	mt	fold_3	0.653758	0.208211	-5.85506	8.46977	-8.33343	2.2793e-15	-0.191623
142	UCSF	FullData	mt	fold_4	0.65776	0.205129	0.545008	7.71182	0.717659	0.473486	0.0167046
143	UCSF	FullData	mt	mean	0.650126	0.0261717	-2.34123	7.71182	-0.611549	0.573886	-0.57333
144	Yale	HalfData	supervised	fold_0	0.614102	0.274579	0	0			0
145	Yale	HalfData	supervised	fold_1	0.603748	0.279553	0	0			0
146	Yale	HalfData	supervised	fold_2	0.599964	0.270777	0	0			0
147	Yale	HalfData	supervised	fold_3	0.583562	0.300097	0	0			0
148	Yale	HalfData	supervised	fold_4	0.60458	0.28715	0	0			0
149	Yale	HalfData	supervised	mean	0.601191	0.00997009	0	0			0
150	Yale	HalfData	ict	fold_0	0.628248	0.28755	2.2773	0	1.83213	0.0684265	0.0503167
151	Yale	HalfData	ict	fold_1	0.647005	0.26956	6.91693	2.31982	4.6058	7.32296e-06	0.157526
152	Yale	HalfData	ict	fold_2	0.618094	0.276932	2.97687	2.04232	2.5754	0.0107376	0.0661987
153	Yale	HalfData	ict	fold_3	0.614042	0.287848	5.09026	1.82441	2.82396	0.00522587	0.103663
154	Yale	HalfData	ict	fold_4	0.636884	0.264642	5.20425	1.67009	3.40801	0.000791946	0.116992
155	Yale	HalfData	ict	mean	0.628855	0.0120785	4.49312	1.67009	5.29338	0.0061145	2.49793
156	Yale	HalfData	cps	fold_0	0.703997	0.266562	13.64	0	5.78076	2.83962e-08	0.332204
157	Yale	HalfData	cps	fold_1	0.692767	0.270905	13.7321	0.0460229	4.83689	2.63656e-06	0.323397
158	Yale	HalfData	cps	fold_2	0.706364	0.242327	16.2899	1.22806	7.63152	9.43221e-13	0.414094
159	Yale	HalfData	cps	fold_3	0.687192	0.265918	16.31	1.3074	7.10664	2.0764e-11	0.365509
160	Yale	HalfData	cps	fold_4	0.715404	0.247381	16.7918	1.373	6.90546	6.57436e-11	0.413518
161	Yale	HalfData	cps	mean	0.701145	0.0100357	15.3528	1.373	22.5198	2.30252e-05	9.99243
162	Yale	HalfData	mt	fold_0	0.658637	0.275356	6.99829	0	4.50288	1.14062e-05	0.161965
163	Yale	HalfData	mt	fold_1	0.634888	0.263012	5.02818	0.985054	2.83222	0.00509797	0.114737
164	Yale	HalfData	mt	fold_2	0.565392	0.309052	-5.93331	5.6888	-2.69701	0.00759657	-0.11899
165	Yale	HalfData	mt	fold_3	0.643349	0.278953	9.74591	5.95245	4.904	1.94668e-06	0.206362
166	Yale	HalfData	mt	fold_4	0.63106	0.277224	4.28614	5.32563	2.89453	0.00422107	0.0938261
167	Yale	HalfData	mt	mean	0.626665	0.0320684	4.02504	5.32563	1.58299	0.188592	1.07276
168	Yale	FullData	supervised	fold_0	0.717757	0.240499	0	0			0
169	Yale	FullData	supervised	fold_1	0.708418	0.241201	0	0			0
170	Yale	FullData	supervised	fold_2	0.700445	0.241445	0	0			0
171	Yale	FullData	supervised	fold_3	0.685018	0.258451	0	0			0
172	Yale	FullData	supervised	fold_4	0.684892	0.265322	0	0			0
173	Yale	FullData	supervised	mean	0.699306	0.012936	0	0			0
174	Yale	FullData	ict	fold_0	0.72882	0.233658	1.52955	0	1.40653	0.161127	0.0466593
175	Yale	FullData	ict	fold_1	0.714753	0.259867	0.890258	0.319646	0.722811	0.470645	0.0252683
176	Yale	FullData	ict	fold_2	0.74211	0.223426	5.77654	2.1685	6.79853	1.2038e-10	0.179119
177	Yale	FullData	ict	fold_3	0.732933	0.248179	6.75836	2.56248	4.72552	4.33331e-06	0.189114
178	Yale	FullData	ict	fold_4	0.726775	0.233229	5.93388	2.45439	5.27809	3.39937e-07	0.167673
179	Yale	FullData	ict	mean	0.729078	0.00889129	4.17772	2.45439	3.41892	0.0268068	2.68232
180	Yale	FullData	cps	fold_0	0.753172	0.221878	4.81526	0	3.95218	0.000107539	0.153061
181	Yale	FullData	cps	fold_1	0.753681	0.234804	6.19153	0.688136	6.39527	1.11979e-09	0.190163
182	Yale	FullData	cps	fold_2	0.711736	0.244352	1.59896	1.92442	1.57158	0.117636	0.0464801
183	Yale	FullData	cps	fold_3	0.728284	0.239702	6.1227	1.8626	4.00439	8.77579e-05	0.173583
184	Yale	FullData	cps	fold_4	0.720146	0.24822	5.01831	1.67138	4.34475	2.22125e-05	0.137224
185	Yale	FullData	cps	mean	0.733404	0.0171665	4.74935	1.67138	5.63623	0.00487684	2.2434
186	Yale	FullData	mt	fold_0	0.719432	0.2333	0.233027	0	0.208257	0.835241	0.00706766
187	Yale	FullData	mt	fold_1	0.706271	0.248564	-0.303547	0.268287	-0.261839	0.793716	-0.00876698
188	Yale	FullData	mt	fold_2	0.660714	0.267119	-5.83794	2.74417	-2.98534	0.003188	-0.156052
189	Yale	FullData	mt	fold_3	0.705203	0.240738	2.90387	3.17819	2.28813	0.0231804	0.0808209
190	Yale	FullData	mt	fold_4	0.705063	0.234754	2.90239	3.19632	2.61714	0.00954809	0.0805213
191	Yale	FullData	mt	mean	0.699336	0.0200541	-0.0204387	3.19632	0.00276889	0.997923	0.00179759
