# Supplementary material for: Semi‐Supervised Learning Allows for Improved Segmentation With Reduced Annotations of Brain Metastases Using Multicenter MRI Data
Source: J Magn Reson Imaging. 2025 Jan 10;61(6):2469–79. doi: 10.1002/jmri.29686 (PMC12063759; doi:10.1002/jmri.29686)
Supplement: Supplementary file 2 — Data S2. Supporting Information. [file JMRI-61-2469-s001.xlsx]

## Sheet: Sheet1
	Dataset	Data	Method	Fold	Mean	Std	Mean Relative	Std Relative	T-test t	T-test p	Effect size
0	Oslo	data_ucsf	supervised	fold_0	0.664099	0.236999	0	0			0
1	Oslo	data_ucsf	supervised	fold_1	0.699892	0.208176	0	0			0
2	Oslo	data_ucsf	supervised	fold_2	0.632114	0.272099	0	0			0
3	Oslo	data_ucsf	supervised	fold_3	0.604453	0.263072	0	0			0
4	Oslo	data_ucsf	supervised	fold_4	0.70707	0.209204	0	0			0
5	Oslo	data_ucsf	supervised	mean	0.661526	0.0391796	0	0			-0.30262
6	Oslo	data_ucsf	semi	fold_0	0.770866	0.151407	14.8808	0	4.62235	1.89084e-05	0.536887
7	Oslo	data_ucsf	semi	fold_1	0.764829	0.175245	8.86685	3.00696	3.36282	0.00130635	0.337484
8	Oslo	data_ucsf	semi	fold_2	0.684195	0.261539	7.91316	3.08445	2.56142	0.0127913	0.195154
9	Oslo	data_ucsf	semi	fold_3	0.734811	0.197457	19.4672	4.69389	4.60067	2.04465e-05	0.560465
10	Oslo	data_ucsf	semi	fold_4	0.73939	0.213177	4.46876	5.35571	1.87035	0.0660093	0.153028
11	Oslo	data_ucsf	semi	mean	0.738818	0.0306714	11.1193	5.35571	4.28888	0.0127575	0.212345
12	Stanford	data_ucsf	supervised	fold_0	0.507711	0.252512	0	0			0
13	Stanford	data_ucsf	supervised	fold_1	0.566483	0.237755	0	0			0
14	Stanford	data_ucsf	supervised	fold_2	0.545911	0.233513	0	0			0
15	Stanford	data_ucsf	supervised	fold_3	0.515097	0.236863	0	0			0
16	Stanford	data_ucsf	supervised	fold_4	0.554186	0.232325	0	0			0
17	Stanford	data_ucsf	supervised	mean	0.537878	0.0227056	0	0			-0.0988031
18	Stanford	data_ucsf	semi	fold_0	0.558592	0.238767	9.5434	0	5.69018	6.16501e-08	0.207055
19	Stanford	data_ucsf	semi	fold_1	0.56753	0.220888	0.18463	4.67939	0.101071	0.919624	0.00456197
20	Stanford	data_ucsf	semi	fold_2	0.536651	0.237352	-1.71076	4.91975	-1.20894	0.228526	-0.0393306
21	Stanford	data_ucsf	semi	fold_3	0.549225	0.230033	6.41309	4.55813	4.34581	2.50027e-05	0.146175
22	Stanford	data_ucsf	semi	fold_4	0.565593	0.226448	2.03719	4.12503	1.3434	0.181105	0.04972
23	Stanford	data_ucsf	semi	mean	0.555518	0.0114085	3.29351	4.12503	1.60546	0.183665	0.00809688
24	UCSF	data_ucsf	supervised	fold_0	0.675222	0.223672	0	0			0
25	UCSF	data_ucsf	supervised	fold_1	0.710578	0.199779	0	0			0
26	UCSF	data_ucsf	supervised	fold_2	0.70359	0.220632	0	0			0
27	UCSF	data_ucsf	supervised	fold_3	0.707663	0.201306	0	0			0
28	UCSF	data_ucsf	supervised	fold_4	0.714802	0.195487	0	0			0
29	UCSF	data_ucsf	supervised	mean	0.702371	0.0140603	0	0			-0.0896986
30	UCSF	data_ucsf	semi	fold_0	0.715475	0.22063	5.78887	0	2.32879	0.0226037	0.181191
31	UCSF	data_ucsf	semi	fold_1	0.726548	0.197898	2.22252	1.78318	1.71374	0.0907619	0.0803166
32	UCSF	data_ucsf	semi	fold_2	0.704579	0.232995	0.140468	2.33234	0.0866541	0.93118	0.00435885
33	UCSF	data_ucsf	semi	fold_3	0.732382	0.195078	3.433	2.0435	1.91611	0.0592134	0.124704
34	UCSF	data_ucsf	semi	fold_4	0.738851	0.221635	3.30878	1.8352	1.80888	0.0745315	0.115084
35	UCSF	data_ucsf	semi	mean	0.723567	0.0122165	2.97873	1.8352	3.31158	0.0296108	0.0632837
36	Yale	data_ucsf	supervised	fold_0	0.536296	0.317817	0	0			0
37	Yale	data_ucsf	supervised	fold_1	0.590196	0.290425	0	0			0
38	Yale	data_ucsf	supervised	fold_2	0.573347	0.308582	0	0			0
39	Yale	data_ucsf	supervised	fold_3	0.525875	0.311024	0	0			0
40	Yale	data_ucsf	supervised	fold_4	0.597391	0.302195	0	0			0
41	Yale	data_ucsf	supervised	mean	0.564621	0.0286625	0	0			-0.152673
42	Yale	data_ucsf	semi	fold_0	0.638872	0.281941	17.4573	0	6.86225	8.40013e-11	0.341448
43	Yale	data_ucsf	semi	fold_1	0.691918	0.256671	15.8678	0.79472	7.16631	1.46993e-11	0.371155
44	Yale	data_ucsf	semi	fold_2	0.617997	0.30097	7.49568	4.36974	4.87693	2.20082e-06	0.146488
45	Yale	data_ucsf	semi	fold_3	0.639353	0.280388	19.4774	4.55881	7.74877	4.65409e-13	0.38324
46	Yale	data_ucsf	semi	fold_4	0.689212	0.256877	14.2733	4.0901	7.30555	6.52468e-12	0.3274
47	Yale	data_ucsf	semi	mean	0.65547	0.0296865	14.9143	4.0901	7.54053	0.00165678	0.270496
