# Supplementary material for: Semi‐Supervised Learning Allows for Improved Segmentation With Reduced Annotations of Brain Metastases Using Multicenter MRI Data
Source: J Magn Reson Imaging. 2025 Jan 10;61(6):2469–79. doi: 10.1002/jmri.29686 (PMC12063759; doi:10.1002/jmri.29686)
Supplement: Supplementary file 3 — Data S3. Supporting Information. [file JMRI-61-2469-s002.xlsx]

## Sheet: Sheet1
	Dataset	Data	Method	Fold	Mean	Std	Mean Relative	Std Relative	T-test t	T-test p	Effect size
0	Oslo	HalfData	supervised	fold_0	16.7997	30.7176	0	0			0
1	Oslo	HalfData	supervised	fold_1	13.8696	25.8273	0	0			0
2	Oslo	HalfData	supervised	fold_2	12.3764	24.6836	0	0			0
3	Oslo	HalfData	supervised	fold_3	12.8715	24.6822	0	0			0
4	Oslo	HalfData	supervised	fold_4	15.668	29.2288	0	0			0
5	Oslo	HalfData	supervised	mean	14.317	1.67599	0	0			0
6	Oslo	HalfData	ict	fold_0	10.4054	23.9939	-47.0082	0	-2.65198	0.010011	-0.232001
7	Oslo	HalfData	ict	fold_1	15.185	28.3883	9.0541	28.0312	0.417808	0.677444	0.0484677
8	Oslo	HalfData	ict	fold_2	9.77428	21.497	-23.4943	22.9862	-0.899248	0.37179	-0.112424
9	Oslo	HalfData	ict	fold_3	11.8962	25.1603	-7.87523	20.6416	-0.497831	0.620258	-0.0391318
10	Oslo	HalfData	ict	fold_4	12.14	26.5985	-25.3741	18.7407	-1.97264	0.0527282	-0.12625
11	Oslo	HalfData	ict	mean	11.8802	1.87612	-18.9396	18.7407	-1.89439	0.131085	-1.36989
12	Oslo	HalfData	cps	fold_0	10.816	24.0214	-43.3357	0	-2.58424	0.011979	-0.217009
13	Oslo	HalfData	cps	fold_1	10.4403	23.9007	-28.2131	7.56129	-1.39876	0.166568	-0.137819
14	Oslo	HalfData	cps	fold_2	10.3902	24.2728	-17.4478	10.6185	-0.990828	0.325388	-0.0811361
15	Oslo	HalfData	cps	fold_3	10.0402	22.8204	-24.7147	9.44244	-1.50653	0.136703	-0.119114
16	Oslo	HalfData	cps	fold_4	9.00459	20.295	-54.0146	13.2694	-1.96287	0.0538788	-0.264824
17	Oslo	HalfData	cps	mean	10.1383	0.617875	-33.5452	13.2694	-4.58454	0.0101485	-3.30841
18	Oslo	HalfData	mt	fold_0	14.4544	26.1019	-15.0079	0	-0.771421	0.443211	-0.0822813
19	Oslo	HalfData	mt	fold_1	12.1006	24.7687	-13.624	0.691943	-0.764028	0.447574	-0.0699149
20	Oslo	HalfData	mt	fold_2	14.0475	25.279	12.6489	12.7239	0.480003	0.632813	0.0668918
21	Oslo	HalfData	mt	fold_3	11.8579	26.3402	-8.1974	11.0891	-0.439654	0.661624	-0.03971
22	Oslo	HalfData	mt	fold_4	11.4988	24.7834	-30.6935	13.985	-1.8157	0.0739591	-0.15386
23	Oslo	HalfData	mt	mean	12.7918	1.21351	-10.9748	13.985	-1.59879	0.185113	-1.04242
24	Oslo	FullData	supervised	fold_0	8.55588	18.5944	0	0			0
25	Oslo	FullData	supervised	fold_1	9.53696	19.1784	0	0			0
26	Oslo	FullData	supervised	fold_2	11.9215	23.7068	0	0			0
27	Oslo	FullData	supervised	fold_3	12.994	25.5093	0	0			0
28	Oslo	FullData	supervised	fold_4	12.2446	24.8681	0	0			0
29	Oslo	FullData	supervised	mean	11.0506	1.70151	0	0			0
30	Oslo	FullData	ict	fold_0	11.0876	23.9499	25.7765	0	1.0025	0.319761	0.118083
31	Oslo	FullData	ict	fold_1	10.4397	22.8703	9.03833	8.36911	0.43072	0.668076	0.0427752
32	Oslo	FullData	ict	fold_2	11.9222	23.891	0.00620306	10.6763	0.000725391	0.999423	3.10735e-05
33	Oslo	FullData	ict	fold_3	10.4483	25.478	-21.7194	17.1387	-0.841491	0.403112	-0.0998584
34	Oslo	FullData	ict	fold_4	11.0714	23.8969	-10.063	16.2313	-0.46814	0.641227	-0.0481046
35	Oslo	FullData	ict	mean	10.9938	0.54432	0.607748	16.2313	-0.0653692	0.951017	-0.0449133
36	Oslo	FullData	cps	fold_0	9.91025	21.6616	14.6687	0	0.858736	0.393594	0.0670932
37	Oslo	FullData	cps	fold_1	9.79645	22.9565	2.68438	5.99214	0.141337	0.888034	0.0122679
38	Oslo	FullData	cps	fold_2	13.1496	24.7832	9.79673	4.92098	0.44067	0.660892	0.0506401
39	Oslo	FullData	cps	fold_3	12.0218	24.2815	-7.7728	8.43951	-0.441469	0.660317	-0.0390401
40	Oslo	FullData	cps	fold_4	9.27389	20.8625	-27.6105	15.017	-1.64196	0.105356	-0.129425
41	Oslo	FullData	cps	mean	10.8304	1.49241	-1.64671	15.017	-0.273774	0.797814	-0.137588
42	Oslo	FullData	mt	fold_0	10.6068	22.4341	21.4053	0	1.05328	0.296054	0.0995398
43	Oslo	FullData	mt	fold_1	9.30604	21.5359	-2.45099	11.9281	-0.132584	0.894926	-0.0113245
44	Oslo	FullData	mt	fold_2	13.2649	24.1431	10.6679	9.75544	1.23489	0.221251	0.0561497
45	Oslo	FullData	mt	fold_3	14.8711	28.2323	13.4724	8.59094	0.525202	0.601202	0.0697652
46	Oslo	FullData	mt	fold_4	11.5488	23.1078	-5.84847	10.1612	-0.22742	0.8208	-0.0289857
47	Oslo	FullData	mt	mean	11.9195	1.96024	7.44923	10.1612	1.54866	0.196386	0.473424
48	Stanford	HalfData	supervised	fold_0	21.344	21.6856	0	0			0
49	Stanford	HalfData	supervised	fold_1	21.4081	22.444	0	0			0
50	Stanford	HalfData	supervised	fold_2	22.4357	23.6904	0	0			0
51	Stanford	HalfData	supervised	fold_3	21.8692	22.4528	0	0			0
52	Stanford	HalfData	supervised	fold_4	22.1511	23.2716	0	0			0
53	Stanford	HalfData	supervised	mean	21.8416	0.420709	0	0			0
54	Stanford	HalfData	ict	fold_0	20.699	23.2271	-3.06829	0	-0.284047	0.777547	-0.0287055
55	Stanford	HalfData	ict	fold_1	17.1293	18.6032	-22.206	9.56884	-1.28023	0.20637	-0.207576
56	Stanford	HalfData	ict	fold_2	19.0843	19.3426	-16.1432	7.98583	-1.02766	0.309058	-0.154967
57	Stanford	HalfData	ict	fold_3	15.5812	16.9478	-33.5803	11.0067	-2.23245	0.0300943	-0.316113
58	Stanford	HalfData	ict	fold_4	15.4055	16.1924	-35.9224	12.0044	-2.46954	0.0169872	-0.336491
59	Stanford	HalfData	ict	mean	17.5799	2.04537	-22.184	12.0044	-3.87549	0.0179097	-2.88625
60	Stanford	HalfData	cps	fold_0	19.6345	20.3611	-8.34326	0	-0.62596	0.534188	-0.0812727
61	Stanford	HalfData	cps	fold_1	21.6983	22.6155	1.34611	4.84469	0.0792861	0.937122	0.0128776
62	Stanford	HalfData	cps	fold_2	19.2097	21.2123	-15.4927	6.90043	-0.886802	0.379431	-0.14347
63	Stanford	HalfData	cps	fold_3	17.8175	19.3114	-20.4185	8.18657	-1.27896	0.206814	-0.193482
64	Stanford	HalfData	cps	fold_4	17.759	20.6292	-22.0102	8.60147	-1.17695	0.244787	-0.199733
65	Stanford	HalfData	cps	mean	19.2238	1.44327	-12.9837	8.60147	-3.03749	0.0384967	-2.46264
66	Stanford	HalfData	mt	fold_0	26.4936	25.1629	21.5294	0	1.41747	0.162546	0.219236
67	Stanford	HalfData	mt	fold_1	20.7593	19.8619	-3.07739	12.3034	-0.218465	0.827956	-0.0306163
68	Stanford	HalfData	mt	fold_2	22.5761	23.7345	0.623959	10.8332	0.0411827	0.967314	0.0059221
69	Stanford	HalfData	mt	fold_3	17.6789	21.0454	-21.1912	15.1767	-1.49609	0.140915	-0.192568
70	Stanford	HalfData	mt	fold_4	20.9755	23.6593	-5.45188	13.7165	-0.45093	0.65399	-0.0500978
71	Stanford	HalfData	mt	mean	21.6967	2.87489	-1.51343	13.7165	-0.095799	0.928288	-0.0705582
72	Stanford	FullData	supervised	fold_0	20.0222	23.1026	0	0			0
73	Stanford	FullData	supervised	fold_1	19.7748	19.9062	0	0			0
74	Stanford	FullData	supervised	fold_2	21.2442	20.0675	0	0			0
75	Stanford	FullData	supervised	fold_3	26.0003	27.7345	0	0			0
76	Stanford	FullData	supervised	fold_4	20.7097	20.8889	0	0			0
77	Stanford	FullData	supervised	mean	21.5502	2.2843	0	0			0
78	Stanford	FullData	ict	fold_0	23.6984	25.0609	16.8171	0	0.923848	0.360002	0.152532
79	Stanford	FullData	ict	fold_1	20.8871	21.4628	5.47095	5.67308	0.417921	0.677794	0.0537364
80	Stanford	FullData	ict	fold_2	22.5522	22.8793	5.97298	5.23432	0.538848	0.592383	0.0607812
81	Stanford	FullData	ict	fold_3	18.3554	20.3511	-34.471	19.5386	-1.70153	0.0950546	-0.314288
82	Stanford	FullData	ict	fold_4	18.0169	19.7329	-13.9068	18.1611	-1.22334	0.226935	-0.132526
83	Stanford	FullData	ict	mean	20.702	2.24288	-4.02336	18.1611	-0.427985	0.690699	-0.374716
84	Stanford	FullData	cps	fold_0	18.1609	18.0918	-9.74939	0	-0.838109	0.405958	-0.0897058
85	Stanford	FullData	cps	fold_1	20.8273	21.6541	5.18428	7.46684	0.477391	0.635164	0.0506029
86	Stanford	FullData	cps	fold_2	23.7126	22.9356	10.9813	8.73295	0.851621	0.398485	0.114547
87	Stanford	FullData	cps	fold_3	21.5563	21.2283	-18.6895	11.7702	-1.07694	0.286677	-0.179945
88	Stanford	FullData	cps	fold_4	19.126	21.8157	-7.95128	10.7073	-0.833232	0.408677	-0.0741536
89	Stanford	FullData	cps	mean	20.6766	1.93635	-4.04491	10.7073	-0.724185	0.509041	-0.412582
90	Stanford	FullData	mt	fold_0	19.8443	18.973	-0.892359	0	-0.0792252	0.93717	-0.00841463
91	Stanford	FullData	mt	fold_1	22.5794	21.9387	13.2433	7.0678	0.925054	0.359381	0.133886
92	Stanford	FullData	mt	fold_2	22.1574	22.0082	4.20816	5.84488	0.278896	0.781475	0.0433616
93	Stanford	FullData	mt	fold_3	18.8098	19.4314	-32.0932	17.0553	-1.76003	0.0845192	-0.300285
94	Stanford	FullData	mt	fold_4	23.1032	23.5296	10.9258	16.3645	1.08692	0.282286	0.107578
95	Stanford	FullData	mt	mean	21.2988	1.66994	-0.921675	16.3645	-0.138572	0.896484	-0.125665
96	UCSF	HalfData	supervised	fold_0	37.3145	30.6962	0	0			0
97	UCSF	HalfData	supervised	fold_1	33.3141	30.3748	0	0			0
98	UCSF	HalfData	supervised	fold_2	26.9401	29.7697	0	0			0
99	UCSF	HalfData	supervised	fold_3	33.5196	30.5896	0	0			0
100	UCSF	HalfData	supervised	fold_4	26.0637	29.8597	0	0			0
101	UCSF	HalfData	supervised	mean	31.4304	4.27785	0	0			0
102	UCSF	HalfData	ict	fold_0	31.2227	28.6621	-17.7767	0	-5.0246	8.36842e-07	-0.205136
103	UCSF	HalfData	ict	fold_1	27.1543	29.2878	-20.3734	1.29834	-4.60438	5.95695e-06	-0.206451
104	UCSF	HalfData	ict	fold_2	21.6682	27.7271	-21.6915	1.62638	-4.12344	4.75125e-05	-0.183267
105	UCSF	HalfData	ict	fold_3	28.1614	29.454	-17.374	1.79593	-3.80145	0.000171942	-0.178446
106	UCSF	HalfData	ict	fold_4	21.6774	27.1064	-18.375	1.64874	-3.46587	0.000599969	-0.153814
107	UCSF	HalfData	ict	mean	25.9768	3.76103	-19.1181	1.64874	-16.881	7.21883e-05	-1.35401
108	UCSF	HalfData	cps	fold_0	25.9187	30.5493	-36.0436	0	-7.13924	6.23698e-12	-0.372134
109	UCSF	HalfData	cps	fold_1	25.8024	30.2103	-25.4131	5.31528	-5.27372	2.45333e-07	-0.24797
110	UCSF	HalfData	cps	fold_2	22.9222	29.0629	-16.1161	8.14146	-2.95736	0.00333162	-0.136579
111	UCSF	HalfData	cps	fold_3	28.0588	30.2129	-17.7359	7.87911	-3.25604	0.00124965	-0.179619
112	UCSF	HalfData	cps	fold_4	24.9282	30.2895	-4.4535	10.4747	-0.775202	0.438788	-0.0377539
113	UCSF	HalfData	cps	mean	25.5261	1.6603	-19.9524	10.4747	-3.43074	0.0265176	-1.81966
114	UCSF	HalfData	mt	fold_0	26.1163	30.1473	-35.3085	0	-7.18125	4.78765e-12	-0.368085
115	UCSF	HalfData	mt	fold_1	26.1579	29.2661	-24.0657	5.62142	-5.13612	4.85955e-07	-0.239934
116	UCSF	HalfData	mt	fold_2	25.0614	29.1835	-7.22559	11.5405	-1.27129	0.20454	-0.0637325
117	UCSF	HalfData	mt	fold_3	29.7593	28.3129	-11.8847	10.947	-2.82687	0.00499354	-0.127582
118	UCSF	HalfData	mt	fold_4	21.4619	27.9714	-19.3652	9.79187	-3.41546	0.000718036	-0.159059
119	UCSF	HalfData	mt	mean	25.7114	2.65441	-19.5699	9.79187	-3.5495	0.0238093	-1.60651
120	UCSF	FullData	supervised	fold_0	22.8251	29.3606	0	0			0
121	UCSF	FullData	supervised	fold_1	24.7317	30.1014	0	0			0
122	UCSF	FullData	supervised	fold_2	29.2346	30.9022	0	0			0
123	UCSF	FullData	supervised	fold_3	26.8938	28.8262	0	0			0
124	UCSF	FullData	supervised	fold_4	28.889	31.1935	0	0			0
125	UCSF	FullData	supervised	mean	26.5148	2.44833	0	0			0
126	UCSF	FullData	ict	fold_0	23.6984	30.8176	3.7544	0	0.531057	0.595745	0.0290166
127	UCSF	FullData	ict	fold_1	21.2663	28.4427	-15.0673	9.41085	-2.9526	0.00338204	-0.118336
128	UCSF	FullData	ict	fold_2	25.9179	29.7562	-12.0275	8.25003	-2.67666	0.00781558	-0.109339
129	UCSF	FullData	ict	fold_3	21.7835	28.4316	-20.9966	9.15416	-3.35681	0.000882587	-0.178497
130	UCSF	FullData	ict	fold_4	23.1673	27.6138	-21.9826	9.27592	-4.12993	4.62583e-05	-0.19423
131	UCSF	FullData	ict	mean	23.1667	1.63563	-13.2639	9.27592	-2.9046	0.0439149	-1.60812
132	UCSF	FullData	cps	fold_0	20.4048	27.2771	-11.1969	0	-1.74659	0.0816588	-0.0854053
133	UCSF	FullData	cps	fold_1	21.334	29.9708	-14.7514	1.77725	-2.65701	0.00827534	-0.113119
134	UCSF	FullData	cps	fold_2	32.492	30.9018	10.554	11.1858	2.45199	0.0147357	0.105408
135	UCSF	FullData	cps	fold_3	33.0214	31.2284	20.4542	14.7168	4.0432	6.59831e-05	0.203904
136	UCSF	FullData	cps	fold_4	22.7473	29.5344	-23.788	16.5436	-3.98608	8.30979e-05	-0.202192
137	UCSF	FullData	cps	mean	25.9999	5.56962	-3.74564	16.5436	-0.228064	0.830781	-0.119693
138	UCSF	FullData	mt	fold_0	24.4704	30.1625	6.95766	0	1.11846	0.264203	0.0552787
139	UCSF	FullData	mt	fold_1	23.9804	29.3022	-3.08442	5.02104	-0.634384	0.526279	-0.0252905
140	UCSF	FullData	mt	fold_2	27.1648	30.223	-7.33978	5.99415	-1.43473	0.152332	-0.0677191
141	UCSF	FullData	mt	fold_3	23.6472	29.1784	-12.8474	7.2511	-2.13965	0.0331323	-0.111941
142	UCSF	FullData	mt	fold_4	24.6053	29.2311	-16.0154	8.05365	-3.23473	0.00134357	-0.141711
143	UCSF	FullData	mt	mean	24.7736	1.24388	-6.46586	8.05365	-1.68774	0.166734	-0.896668
144	Yale	HalfData	supervised	fold_0_bravo	35.1308	32.6063	0	0			0
145	Yale	HalfData	supervised	fold_1_bravo	33.465	32.9352	0	0			0
146	Yale	HalfData	supervised	fold_2_bravo	31.1937	32.6781	0	0			0
147	Yale	HalfData	supervised	fold_3_bravo	30.631	30.5553	0	0			0
148	Yale	HalfData	supervised	fold_4_bravo	31.0817	32.8513	0	0			0
149	Yale	HalfData	supervised	mean	32.3004	1.72422	0	0			0
150	Yale	HalfData	ict	fold_0_bravo	31.1172	32.7613	-12.117	0	-2.39541	0.0175286	-0.122801
151	Yale	HalfData	ict	fold_1_bravo	29.3835	31.4286	-12.9885	0.43577	-2.07285	0.039475	-0.126792
152	Yale	HalfData	ict	fold_2_bravo	23.9886	29.2743	-26.1135	6.40249	-3.4566	0.000668741	-0.232248
153	Yale	HalfData	ict	fold_3_bravo	29.1492	30.8535	-4.95745	7.63324	-0.898482	0.370014	-0.0482592
154	Yale	HalfData	ict	fold_4_bravo	26.2887	31.9706	-16.7093	6.9101	-2.9751	0.00329159	-0.147871
155	Yale	HalfData	ict	mean	27.9854	2.52864	-14.5771	6.9101	-4.71464	0.00920802	-1.99387
156	Yale	HalfData	cps	fold_0_bravo	26.5246	33.0773	-27.9173	0	-5.03335	1.07568e-06	-0.262045
157	Yale	HalfData	cps	fold_1_bravo	27.48	32.6166	-19.6406	4.13831	-3.42823	0.000738289	-0.182601
158	Yale	HalfData	cps	fold_2_bravo	23.2623	29.1892	-29.1295	4.21652	-4.20518	3.94167e-05	-0.255993
159	Yale	HalfData	cps	fold_3_bravo	27.6662	32.3067	-10.1711	7.59949	-1.55288	0.122042	-0.0942883
160	Yale	HalfData	cps	fold_4_bravo	22.4029	29.4566	-32.4537	8.04079	-4.3669	2.0254e-05	-0.278168
161	Yale	HalfData	cps	mean	25.4672	2.20259	-23.8624	8.04079	-6.31184	0.00322208	-3.45477
162	Yale	HalfData	mt	fold_0_bravo	29.0733	32.0997	-18.8695	0	-3.40724	0.00079404	-0.187226
163	Yale	HalfData	mt	fold_1_bravo	25.7019	29.4753	-26.2412	3.68581	-3.71461	0.000264316	-0.248392
164	Yale	HalfData	mt	fold_2_bravo	27.809	31.1052	-11.473	6.02909	-1.64301	0.101961	-0.106099
165	Yale	HalfData	mt	fold_3_bravo	26.8993	30.0148	-12.9729	5.81064	-2.31307	0.0217407	-0.123213
166	Yale	HalfData	mt	fold_4_bravo	24.049	31.1525	-25.513	6.12947	-3.1899	0.00165365	-0.219683
167	Yale	HalfData	mt	mean	26.7065	1.72777	-19.0139	6.12947	-6.38753	0.00308312	-3.24099
168	Yale	FullData	supervised	fold_0_bravo	20.3882	27.5694	0	0			0
169	Yale	FullData	supervised	fold_1_bravo	21.9859	28.6369	0	0			0
170	Yale	FullData	supervised	fold_2_bravo	32.2933	33.8989	0	0			0
171	Yale	FullData	supervised	fold_3_bravo	30.4881	33.4867	0	0			0
172	Yale	FullData	supervised	fold_4_bravo	33.4201	35.6152	0	0			0
173	Yale	FullData	supervised	mean	27.7151	5.43515	0	0			0
174	Yale	FullData	ict	fold_0_bravo	23.5241	30.2836	14.2826	0	2.07397	0.0393695	0.108291
175	Yale	FullData	ict	fold_1_bravo	19.9745	27.1531	-9.58681	11.9347	-1.29946	0.195289	-0.0720782
176	Yale	FullData	ict	fold_2_bravo	28.1667	32.4572	-13.6508	12.3222	-2.25266	0.0253718	-0.124349
177	Yale	FullData	ict	fold_3_bravo	19.7915	27.343	-42.5487	20.1834	-5.2209	4.46474e-07	-0.349912
178	Yale	FullData	ict	fold_4_bravo	24.4283	30.2683	-31.0875	19.4669	-4.75349	3.82793e-06	-0.272066
179	Yale	FullData	ict	mean	23.177	3.10808	-16.5182	19.4669	-1.8284	0.141491	-1.02504
180	Yale	FullData	cps	fold_0_bravo	22.3563	29.5594	9.2083	0	1.47512	0.141759	0.0688559
181	Yale	FullData	cps	fold_1_bravo	20.9651	30.2564	-4.75332	6.98081	-0.712008	0.477294	-0.0346529
182	Yale	FullData	cps	fold_2_bravo	32.6117	33.5701	0.980964	5.73002	0.185527	0.853005	0.00943674
183	Yale	FullData	cps	fold_3_bravo	33.6631	34.7384	9.89829	6.07332	2.4385	0.0156259	0.0930567
184	Yale	FullData	cps	fold_4_bravo	23.5554	31.3524	-34.6278	16.3154	-5.49518	1.18562e-07	-0.294016
185	Yale	FullData	cps	mean	26.6303	5.38617	-3.85872	16.3154	-0.470062	0.662794	-0.200498
186	Yale	FullData	mt	fold_0_bravo	22.4544	29.226	9.64541	0	1.2799	0.202071	0.0727275
187	Yale	FullData	mt	fold_1_bravo	23.5457	29.8347	6.85166	1.39688	1.03559	0.301651	0.0533424
188	Yale	FullData	mt	fold_2_bravo	28.7889	31.0617	-11.4746	9.36725	-1.77837	0.0768693	-0.107792
189	Yale	FullData	mt	fold_3_bravo	22.7077	29.5226	-29.252	15.6569	-3.96734	0.000101396	-0.246474
190	Yale	FullData	mt	fold_4_bravo	24.9738	30.5854	-28.9289	16.7275	-4.12546	5.43525e-05	-0.254442
191	Yale	FullData	mt	mean	24.4941	2.32061	-10.6317	16.7275	-1.44787	0.221219	-0.770793
